# Supplementary material for: AmpliRAD: A New Method Combining Amplicon and RAD Sequencing
Source: Ecol Evol. 2026 Feb 11;16(2):e72990. doi: 10.1002/ece3.72990 (PMC12893785; doi:10.1002/ece3.72990)
Supplement: Supplementary file 2 — Data S2: ece372990‐sup‐0002‐Supinfo.xlsx. [file ECE3-16-e72990-s001.xlsx]

## Sheet: Target Loci Info
SNP Position (Otsh_v2.0)	Within Difficult Region?	Previous Studies Identifying SNP	Forward Primer (5’→3’ on plus strand) w/ leader	Reverse Primer (5’→3’ on minus strand)	Amplicon Start Position	Amplicon Stop Position	Amplicon Length (bp; excluding leader and SbfI cut site)	SNP Position in Amplicon (excluding leader and cut site)
NC_056456.1:13402857	no	Prince et al. (2017)	ACGTCCTGCAGGGACCGCTTCCTCTTCAACTC	CAAGCTAGTTCACACCCTCC	NC_056456.1:13402787	NC_056456.1:13402982	196	70
NC_056456.1:13416567	no	Koch & Narum (2020)	ACGTCCTGCAGGAAACGAACGCGGTAAGAGGAT	CATCTGTCCGGTTGGGGTTTA	NC_056456.1:13416444	NC_056456.1:13416708	265	123
NC_056456.1:13418635	no	Koch & Narum (2020)	ACGTCCTGCAGGGTCAGAGGCCATAGGTCAGG	ACCTCCTCAAGGAGTTCAGC	NC_056456.1:13418526	NC_056456.1:13418814	289	109
NC_056456.1:13427066	no	Koch & Narum (2020)	ACGTCCTGCAGGGGTGAACTGGTTGAGCAGCTTT	ATCACGCGTTCACAAAAATTGTC	NC_056456.1:13426991	NC_056456.1:13427192	202	75
NC_056456.1:13427410	no	Prince et al. (2017)	ACGTCCTGCAGGAATTGACCCAGCGTCTTCTG	TAGATAGGTGCCCCACTAGC	NC_056456.1:13427354	NC_056456.1:13427612	259	56
NC_056456.1:13451036	no	Koch & Narum (2020)	ACGTCCTGCAGGTGGATTTGCTGTGTGTGTGG	GGCTCCATTCTCTGTCCTCA	NC_056456.1:13450988	NC_056456.1:13451209	222	48
NC_056456.1:13452425	no	Thompson et al. (2020)	ACGTCCTGCAGGTACATGTTGACTATGCCAAGCG	CGAGGGGTATTTTGTCCAGTG	NC_056456.1:13452293	NC_056456.1:13452561	269	132
NC_056456.1:13455146	no	Thompson et al. (2020)	ACGTCCTGCAGGGAGAGAGGCCACTCAAAAGTT	ATGTGTGAGCGCCCATATACAG	NC_056456.1:13454970	NC_056456.1:13455193	224	176
NC_056456.1:13457880	no	Thompson et al. (2020)	ACGTCCTGCAGGAAGGGAGGTCATGCAAATTCC	TAGTGACCCTGTGATCATGGAC	NC_056456.1:13457785	NC_056456.1:13458060	276	95
NC_056456.1:13460293	no	Koch & Narum (2020)	ACGTCCTGCAGGTGTTGTGCCATTTGCTGTGT	AGTGTGTCATCCTGCTGAGT	NC_056456.1:13460236	NC_056456.1:13460471	236	57
NC_056456.1:13462437	no	Thompson et al. (2019); Thompson et al. (2020)	ACGTCCTGCAGGCGCTATAAACCGGGGCATTAG	GTTTCAAATGGACTACCCCCG	NC_056456.1:13462297	NC_056456.1:13462476	180	140
NC_056456.1:13462560	no	Koch & Narum (2020)	ACGTCCTGCAGGCCCTAAGAGGAGACGAGCAT	TCAGACCCAGGCTCTTTTGT	NC_056456.1:13462514	NC_056456.1:13462833	320	46
NC_056456.1:13464173	no	Koch & Narum (2020); Thompson et al. (2020)	ACGTCCTGCAGGAAGGAGCATTTGGGCAGATGAA	CAAGGCAAGGTCAGCACTC	NC_056456.1:13464062	NC_056456.1:13464334	273	111
NC_056456.1:13465799	no	Koch & Narum (2020)	ACGTCCTGCAGGATGGGGCTAGTTAGGGACCA	TCAGCAATTAGCTTCAGCCAG	NC_056456.1:13465588	NC_056456.1:13465841	254	211
NC_056456.1:13465993	no	Koch & Narum (2020)	ACGTCCTGCAGGTGTACAAACGCTTGCCATGT	CAAGAATTGTCTGGGGCAGG	NC_056456.1:13465957	NC_056456.1:13466196	240	36
NC_056456.1:13466238	no	Thompson et al. (2020)	ACGTCCTGCAGGCCCCAGACAATTCTTGAATCACA	AGCGAGCATGGTCAATTATCAG	NC_056456.1:13466181	NC_056456.1:13466383	203	57
NC_056456.1:13466393	no	Koch & Narum (2020)	ACGTCCTGCAGGCCTGGAGGACAAACTCAATCAA	TATTCCAAGGGCCAAAGGTTCT	NC_056456.1:13466328	NC_056456.1:13466515	188	65
NC_056456.1:13488070	yes	new	ACGTCCTGCAGGTCAGCAATGAGCAACAACCA	CCCACCTCCACACAATACCA	NC_056456.1:13487997	NC_056456.1:13488256	260	73
NC_056456.1:13490359	yes	new	ACGTCCTGCAGGGGAGAGCAGAAGCAAAACACTA	AAAGAGTTCCATGCCGTGAGT	NC_056456.1:13490288	NC_056456.1:13490612	325	71
NC_056456.1:13493913	yes	new	ACGTCCTGCAGGAGTGACTAGGCAACAGGATAGA	AAGGCTCCTGAACAGCTTCT	NC_056456.1:13493792	NC_056456.1:13494087	296	121
NC_056456.1:13495442	yes	new	ACGTCCTGCAGGTTTGTGGAGACACACGGAATG	TGCCCACAACAGTTAAGGGTG	NC_056456.1:13495393	NC_056456.1:13495685	293	49
NC_056456.1:13495584	yes	Thompson et al. (2019)	ACGTCCTGCAGGCACATCTTCTGGTCACTCTCAT	TGAATTTGGGTCATTTCAGTGG	NC_056456.1:13495519	NC_056456.1:13495793	275	65
NC_056456.1:13499946	yes	new	ACGTCCTGCAGGTCACAACACATAGGTCGGGG	GCCGATCTGACATTACTTGTCC	NC_056456.1:13499896	NC_056456.1:13500165	270	50
NC_056456.1:13505506	yes	new	ACGTCCTGCAGGGGGTGGCTGTTGTTGATGTG	AGCTGTGTTCTATCGAATCGTG	NC_056456.1:13505479	NC_056456.1:13505746	268	27
NC_056456.1:13505785	yes	new	ACGTCCTGCAGGGCTGTCAGCCAATCAGCATT	CAGGTCTGTGAGAGCCAGAA	NC_056456.1:13505744	NC_056456.1:13506027	284	41
NC_056456.1:13506073	yes	new	ACGTCCTGCAGGCCTCTGTCCTCACACTCCAA	CTGGGATTTTTGCTCACCGT	NC_056456.1:13506046	NC_056456.1:13506315	270	27
NC_056456.1:13508936	yes	new	ACGTCCTGCAGGCTTTATATGTTGCACGCACGC	ACCCTTCAACGGCAGATCA	NC_056456.1:13508873	NC_056456.1:13509133	261	63
NC_056456.1:13510280	yes	new	ACGTCCTGCAGGGATACCATTGTTGCCGCCAG	AACAACACGACGAGATGCAA	NC_056456.1:13510181	NC_056456.1:13510434	254	99
NC_056456.1:13513823	yes	new	ACGTCCTGCAGGGGAATACGGCCGCAAAATCT	CGTCCATTCGGGACCCAT	NC_056456.1:13513684	NC_056456.1:13513885	202	139
NC_056456.1:13514440	yes	new	ACGTCCTGCAGGTGGTTGAATGCTCCCCGTAG	AGAACTGAGCCAGGTAACCC	NC_056456.1:13514353	NC_056456.1:13514674	322	87
NC_056456.1:13514699	yes	new	ACGTCCTGCAGGGGTAAGCACGGGTTACCTGG	TACAGAAACACCCACCACCA	NC_056456.1:13514646	NC_056456.1:13514948	303	53
NC_056456.1:13519150	yes	new	ACGTCCTGCAGGGAGCTCCGAAACAGGATTGG	GAGTGACCATCGGGTCCTTT	NC_056456.1:13519034	NC_056456.1:13519232	199	116
NC_056456.1:13519274	yes	new	ACGTCCTGCAGGCAGAGGAGAAAGGACCCGAT	TGACCCATTGGGCATGGTA	NC_056456.1:13519205	NC_056456.1:13519453	249	69
NC_056456.1:13533287	no	new	ACGTCCTGCAGGAGTCAACAGTCCATTGTGCTC	ATGTGGTGTGGACCTGCTTT	NC_056456.1:13533260	NC_056456.1:13533548	289	27
NC_056456.1:13536781	no	Koch & Narum (2020)	ACGTCCTGCAGGCTCTGCACACAGGTATCAACTT	TATGTTTTGAGCCAGATCCCAG	NC_056456.1:13536672	NC_056456.1:13536913	242	108
NC_056456.1:13538013	no	new	ACGTCCTGCAGGTGTGCGTTTTTCTGCCAGTT	TGGATCCCCTGAAGGTGGTTA	NC_056456.1:13537955	NC_056456.1:13538151	197	58
NC_056456.1:13538829	no	new	ACGTCCTGCAGGGTTCAGGGGCAGAACAACAA	AATCGCTTCTTGAATCGGGG	NC_056456.1:13538803	NC_056456.1:13539012	210	26
NC_056456.1:13543225	no	new	ACGTCCTGCAGGCTTGTGTTCTACCTAACCAGTGAA	TGCTACCAAGGGAATACCTGAC	NC_056456.1:13543109	NC_056456.1:13543381	273	116
NC_056456.1:13547766	no	new	ACGTCCTGCAGGGCCCATCTATGTGGTAAGCC	TGATAAAGTTGGGTAGCGGC	NC_056456.1:13547680	NC_056456.1:13547911	232	86

## Sheet: Sample Info
Sample_ID	DNA_plate	DNA_well	Dataset	Species	Life_stage	River	Location	Lat_Long	Collection_date	Fork_length (mm)	NC_056456.1:13462437	NC_056456.1:13464173	NC_056456.1:13466238	SNP_panel_missing_proportion	Included in PCA?
WSC_DNAA001_A01	WSC_DNAA001	A01	ampliRAD	Chinook	adult	Dean	Lower Mainstem (adult)	~ N52.818881, W126.943650	2022-06-09	870	LE	LE	LE	0.115734	Yes
WSC_DNAA001_A02	WSC_DNAA001	A02	ampliRAD	Chinook	adult	Dean	Lower Mainstem (adult)	~ N52.818881, W126.943650	2022-06-25	890	LL	LL	LL	0.0622026	Yes
WSC_DNAA001_A03	WSC_DNAA001	A03	ampliRAD	Chinook	adult	Dean	Lower Mainstem (adult)	~ N52.818881, W126.943650	2022-07-05	810	LL	LL	LL	0.0472389	Yes
WSC_DNAA001_A04	WSC_DNAA001	A04	ampliRAD	Chinook	adult	Dean	Lower Mainstem (adult)	~ N52.818881, W126.943650	2022-07-23	510	LL	LL	LL	0.0440458	Yes
WSC_DNAA001_A05	WSC_DNAA001	A05	ampliRAD	Chinook	adult	Dean	Lower Mainstem (adult)	~ N52.818881, W126.943650	2023-08-09	unknown	LL	LL	LL	0.110756	Yes
WSC_DNAA001_A06	WSC_DNAA001	A06	ampliRAD	Chinook	adult	Dean	Lower Mainstem (adult)	~ N52.818881, W126.943650	2023-07-04	890	LE	LE	LE	0.176528	Yes
WSC_DNAA001_A07	WSC_DNAA001	A07	ampliRAD	Chinook	adult	Dean	Lower Mainstem (adult)	~ N52.818881, W126.943650	2023-07-15	890	LL	LL	LL	0.0744115	Yes
WSC_DNAA001_A08	WSC_DNAA001	A08	ampliRAD	Chinook	juvenile	Dean	Lower Mainstem (juvenile)	N52.821440, W126.822193	2022-08-15	69	LL	LL	LL	0.335431	Yes
WSC_DNAA001_A09	WSC_DNAA001	A09	ampliRAD	Chinook	juvenile	Dean	Lower Mainstem (juvenile)	N52.821440, W126.822193	2022-08-15	63	LL	LL	LL	0.479495	Yes
WSC_DNAA001_A10	WSC_DNAA001	A10	ampliRAD	Chinook	juvenile	Dean	Takia1	N52.755756, W126.111829	2022-08-16	55	LL	LL	LL	0.108002	Yes
WSC_DNAA001_A11	WSC_DNAA001	A11	ampliRAD	Chinook	juvenile	Dean	Takia2	N52.726380, W126.231389	2022-08-16	74	EE	EE	EE	0.406305	Yes
WSC_DNAA001_A12	WSC_DNAA001	A12	ampliRAD	Chinook	juvenile	Dean	Tahyesco	N52.683852, W126.259448	2022-08-16	64	LL	LL	LL	0.550776	No
WSC_DNAA001_B01	WSC_DNAA001	B01	ampliRAD	Chinook	adult	Dean	Lower Mainstem (adult)	~ N52.818881, W126.943650	2022-06-12	860	EE	EE	EE	0.0587904	Yes
WSC_DNAA001_B02	WSC_DNAA001	B02	ampliRAD	Chinook	adult	Dean	Lower Mainstem (adult)	~ N52.818881, W126.943650	2022-06-26	860	LL	LL	LL	0.259861	Yes
WSC_DNAA001_B03	WSC_DNAA001	B03	ampliRAD	Chinook	adult	Dean	Lower Mainstem (adult)	~ N52.818881, W126.943650	2022-07-05	690	LE	LE	LE	0.0287378	Yes
WSC_DNAA001_B04	WSC_DNAA001	B04	ampliRAD	Chinook	adult	Dean	Lower Mainstem (adult)	~ N52.818881, W126.943650	2022-08-02	810	LL	LL	LL	0.0427623	Yes
WSC_DNAA001_B05	WSC_DNAA001	B05	ampliRAD	Chinook	adult	Dean	Lower Mainstem (adult)	~ N52.818881, W126.943650	unknown	unknown	LE	LE	LE	0.0811733	Yes
WSC_DNAA001_B06	WSC_DNAA001	B06	ampliRAD	Chinook	adult	Dean	Lower Mainstem (adult)	~ N52.818881, W126.943650	2023-07-11	800	LE	LE	LE	0.120054	Yes
WSC_DNAA001_B07	WSC_DNAA001	B07	ampliRAD	Chinook	adult	Dean	Lower Mainstem (adult)	~ N52.818881, W126.943650	2023-07-08	750	LL	LL	LL	0.0382544	Yes
WSC_DNAA001_B08	WSC_DNAA001	B08	ampliRAD	Chinook	juvenile	Dean	Lower Mainstem (juvenile)	N52.821440, W126.822193	2022-08-15	69	LL	LL	LL	0.0998623	Yes
WSC_DNAA001_B09	WSC_DNAA001	B09	ampliRAD	Chinook	juvenile	Dean	Takia1	N52.755756, W126.111829	2022-08-16	56	EE	EE	EE	0.513273	No
WSC_DNAA001_B10	WSC_DNAA001	B10	ampliRAD	Chinook	juvenile	Dean	Takia1	N52.755756, W126.111829	2022-08-16	54	LE	LE	LE	0.0367831	Yes
WSC_DNAA001_B11	WSC_DNAA001	B11	ampliRAD	Chinook	juvenile	Dean	Takia2	N52.726380, W126.231389	2022-08-16	64	LE	LE	LE	0.113949	Yes
WSC_DNAA001_B12	WSC_DNAA001	B12	ampliRAD	Chinook	juvenile	Dean	Tahyesco	N52.683852, W126.259448	2022-08-16	60	LL	LL	LL	0.028863	Yes
WSC_DNAA001_C01	WSC_DNAA001	C01	ampliRAD	Chinook	adult	Dean	Lower Mainstem (adult)	~ N52.818881, W126.943650	2022-06-13	740	LE	LE	LE	0.121369	Yes
WSC_DNAA001_C02	WSC_DNAA001	C02	ampliRAD	Chinook	adult	Dean	Lower Mainstem (adult)	~ N52.818881, W126.943650	2022-06-29	810	EE	EE	EE	0.0887491	Yes
WSC_DNAA001_C03	WSC_DNAA001	C03	ampliRAD	Chinook	adult	Dean	Lower Mainstem (adult)	~ N52.818881, W126.943650	2022-07-07	610	LL	LL	LL	0.705798	No
WSC_DNAA001_C04	WSC_DNAA001	C04	ampliRAD	Chinook	adult	Dean	Lower Mainstem (adult)	~ N52.818881, W126.943650	2023-07-31	unknown	LL	LL	LL	0.224267	Yes
WSC_DNAA001_C05	WSC_DNAA001	C05	ampliRAD	Chinook	adult	Dean	Lower Mainstem (adult)	~ N52.818881, W126.943650	2023-07-09	915	LL	LL	LL	0.036157	Yes
WSC_DNAA001_C06	WSC_DNAA001	C06	ampliRAD	Chinook	adult	Dean	Lower Mainstem (adult)	~ N52.818881, W126.943650	2023-07-10	unknown	LE	LE	LE	0.0825194	Yes
WSC_DNAA001_C07	WSC_DNAA001	C07	ampliRAD	Chinook	adult	Dean	Lower Mainstem (adult)	~ N52.818881, W126.943650	2023-07-23	990	LE	LE	LE	0.0737854	Yes
WSC_DNAA001_C08	WSC_DNAA001	C08	ampliRAD	Chinook	juvenile	Dean	Lower Mainstem (juvenile)	N52.821440, W126.822193	2022-08-15	74	LL	LL	LL	0.132482	Yes
WSC_DNAA001_C09	WSC_DNAA001	C09	ampliRAD	Chinook	juvenile	Dean	Takia1	N52.755756, W126.111829	2022-08-16	65	EE	EE	EE	0.314957	Yes
WSC_DNAA001_C10	WSC_DNAA001	C10	ampliRAD	Chinook	juvenile	Dean	Takia1	N52.755756, W126.111829	2022-08-16	55	LL	LL	LL	0.39491	Yes
WSC_DNAA001_C11	WSC_DNAA001	C11	ampliRAD	Chinook	juvenile	Dean	Takia2	N52.726380, W126.231389	2022-08-16	62	LE	LE	LE	0.213499	Yes
WSC_DNAA001_C12	WSC_DNAA001	C12	ampliRAD	Chinook	juvenile	Dean	Tahyesco	N52.683852, W126.259448	2022-08-16	53	LL	LL	LL	0.0646444	Yes
WSC_DNAA001_D01	WSC_DNAA001	D01	ampliRAD	Chinook	adult	Dean	Lower Mainstem (adult)	~ N52.818881, W126.943650	2022-06-14	960	LL	LL	LL	0.146444	Yes
WSC_DNAA001_D02	WSC_DNAA001	D02	ampliRAD	Chinook	adult	Dean	Lower Mainstem (adult)	~ N52.818881, W126.943650	2022-06-29	960	LE	LE	LE	0.25504	Yes
WSC_DNAA001_D03	WSC_DNAA001	D03	ampliRAD	Chinook	adult	Dean	Lower Mainstem (adult)	~ N52.818881, W126.943650	2022-07-09	840	LL	LL	LL	0.0216942	Yes
WSC_DNAA001_D04	WSC_DNAA001	D04	ampliRAD	Chinook	adult	Dean	Lower Mainstem (adult)	~ N52.818881, W126.943650	2023-07-23	unknown	LL	LL	LL	0.0450163	Yes
WSC_DNAA001_D05	WSC_DNAA001	D05	ampliRAD	Chinook	adult	Dean	Lower Mainstem (adult)	~ N52.818881, W126.943650	2023-06-16	980	LL	LL	LL	0.281618	Yes
WSC_DNAA001_D06	WSC_DNAA001	D06	ampliRAD	Chinook	adult	Dean	Lower Mainstem (adult)	~ N52.818881, W126.943650	2023-06-19	unknown	EE	EE	EE	0.0432319	Yes
WSC_DNAA001_D07	WSC_DNAA001	D07	ampliRAD	Chinook	adult	Dean	Lower Mainstem (adult)	~ N52.818881, W126.943650	2023-07-31	790	LL	LL	LL	0.0340283	Yes
WSC_DNAA001_D08	WSC_DNAA001	D08	ampliRAD	Chinook	juvenile	Dean	Lower Mainstem (juvenile)	N52.821440, W126.822193	2022-08-15	57	LE	LE	LE	0.148635	Yes
WSC_DNAA001_D09	WSC_DNAA001	D09	ampliRAD	Chinook	juvenile	Dean	Takia1	N52.755756, W126.111829	2022-08-16	65	LE	LE	LE	0.208772	Yes
WSC_DNAA001_D10	WSC_DNAA001	D10	ampliRAD	Chinook	juvenile	Dean	Takia2	N52.726380, W126.231389	2022-08-16	65	EE	EE	EE	0.083709	Yes
WSC_DNAA001_D11	WSC_DNAA001	D11	ampliRAD	Chinook	juvenile	Dean	Takia2	N52.726380, W126.231389	2022-08-16	65	LL	LL	LL	0.204733	Yes
WSC_DNAA001_D12	WSC_DNAA001	D12	ampliRAD	Chinook	juvenile	Dean	Tahyesco	N52.683852, W126.259448	2022-08-16	45	LE	LE	LE	0.300995	Yes
WSC_DNAA001_E01	WSC_DNAA001	E01	ampliRAD	Chinook	adult	Dean	Lower Mainstem (adult)	~ N52.818881, W126.943650	2022-06-17	840	LE	LE	LE	0.137929	Yes
WSC_DNAA001_E02	WSC_DNAA001	E02	ampliRAD	Chinook	adult	Dean	Lower Mainstem (adult)	~ N52.818881, W126.943650	2022-06-29	890	LE	LE	LE	0.0839281	Yes
WSC_DNAA001_E03	WSC_DNAA001	E03	ampliRAD	Chinook	adult	Dean	Lower Mainstem (adult)	~ N52.818881, W126.943650	unknown	unknown	LL	LL	LL	0.953669	No
WSC_DNAA001_E04	WSC_DNAA001	E04	ampliRAD	Chinook	adult	Dean	Lower Mainstem (adult)	~ N52.818881, W126.943650	2023-08-12	unknown	LL	LL	LL	0.0571312	Yes
WSC_DNAA001_E05	WSC_DNAA001	E05	ampliRAD	Chinook	adult	Dean	Lower Mainstem (adult)	~ N52.818881, W126.943650	2023-07-04	560	LE	LE	LE	0.0598234	Yes
WSC_DNAA001_E06	WSC_DNAA001	E06	ampliRAD	Chinook	adult	Dean	Lower Mainstem (adult)	~ N52.818881, W126.943650	2023-06-04	unknown	EE	EE	EE	0.0473641	Yes
WSC_DNAA001_E07	WSC_DNAA001	E07	ampliRAD	Chinook	adult	Dean	Lower Mainstem (adult)	~ N52.818881, W126.943650	2023-07-14	800	LL	LL	LL	0.0428249	Yes
WSC_DNAA001_E08	WSC_DNAA001	E08	ampliRAD	Chinook	juvenile	Dean	Lower Mainstem (juvenile)	N52.821440, W126.822193	2022-08-15	68	LL	LL	LL	0.170987	Yes
WSC_DNAA001_E09	WSC_DNAA001	E09	ampliRAD	Chinook	juvenile	Dean	Takia1	N52.755756, W126.111829	2022-08-16	63	EE	EE	EE	0.383202	Yes
WSC_DNAA001_E10	WSC_DNAA001	E10	ampliRAD	Chinook	juvenile	Dean	Takia2	N52.726380, W126.231389	2022-08-16	63	LE	LE	LE	0.218007	Yes
WSC_DNAA001_E11	WSC_DNAA001	E11	ampliRAD	Chinook	juvenile	Dean	Takia2	N52.726380, W126.231389	2022-08-16	66	LE	LE	LE	0.818213	No
WSC_DNAA001_E12	WSC_DNAA001	E12	ampliRAD	Chinook	juvenile	Dean	Tahyesco	N52.683852, W126.259448	2022-08-16	61	LL	LL	LL	0.0849299	Yes
WSC_DNAA001_F01	WSC_DNAA001	F01	ampliRAD	Chinook	adult	Dean	Lower Mainstem (adult)	~ N52.818881, W126.943650	2022-06-19	610	LE	LE	LE	0.0501503	Yes
WSC_DNAA001_F02	WSC_DNAA001	F02	ampliRAD	Chinook	adult	Dean	Lower Mainstem (adult)	~ N52.818881, W126.943650	2022-07-03	840	LE	LE	LE	0.259924	Yes
WSC_DNAA001_F03	WSC_DNAA001	F03	ampliRAD	Chinook	adult	Dean	Lower Mainstem (adult)	~ N52.818881, W126.943650	2022-07-11	810	LL	LL	LL	0.0610443	Yes
WSC_DNAA001_F04	WSC_DNAA001	F04	ampliRAD	Chinook	adult	Dean	Lower Mainstem (adult)	~ N52.818881, W126.943650	2023-07-22	unknown	LL	LL	LL	0.113167	Yes
WSC_DNAA001_F05	WSC_DNAA001	F05	ampliRAD	Chinook	adult	Dean	Lower Mainstem (adult)	~ N52.818881, W126.943650	2023-06-26	unknown	LL	LL	LL	0.545361	No
WSC_DNAA001_F06	WSC_DNAA001	F06	ampliRAD	Chinook	adult	Dean	Lower Mainstem (adult)	~ N52.818881, W126.943650	2023-07-27	unknown	LL	LL	LL	0.678406	No
WSC_DNAA001_F07	WSC_DNAA001	F07	ampliRAD	Chinook	adult	Dean	Lower Mainstem (adult)	~ N52.818881, W126.943650	2023-07-05	unknown	EE	EE	EE	0.0550651	Yes
WSC_DNAA001_F08	WSC_DNAA001	F08	ampliRAD	Chinook	juvenile	Dean	Lower Mainstem (juvenile)	N52.821440, W126.822193	2022-08-15	75	LE	LE	LE	0.128569	Yes
WSC_DNAA001_F09	WSC_DNAA001	F09	ampliRAD	Chinook	juvenile	Dean	Takia1	N52.755756, W126.111829	2022-08-16	64	LE	LE	LE	0.26199	Yes
WSC_DNAA001_F10	WSC_DNAA001	F10	ampliRAD	Chinook	juvenile	Dean	Takia2	N52.726380, W126.231389	2022-08-16	72	LE	LE	LE	0.0985475	Yes
WSC_DNAA001_F11	WSC_DNAA001	F11	ampliRAD	Chinook	juvenile	Dean	Tahyesco	N52.683852, W126.259448	2022-08-16	48	LL	LL	LL	0.573316	No
WSC_DNAA001_F12	WSC_DNAA001	F12	ampliRAD	Chinook	juvenile	Dean	Tahyesco	N52.683852, W126.259448	2022-08-16	62	LE	LE	LE	0.361758	Yes
WSC_DNAA001_G01	WSC_DNAA001	G01	ampliRAD	Chinook	adult	Dean	Lower Mainstem (adult)	~ N52.818881, W126.943650	2022-06-24	950	LL	LL	LL	0.101146	Yes
WSC_DNAA001_G02	WSC_DNAA001	G02	ampliRAD	Chinook	adult	Dean	Lower Mainstem (adult)	~ N52.818881, W126.943650	2022-07-04	610	LE	LE	LE	0.0472389	Yes
WSC_DNAA001_G03	WSC_DNAA001	G03	ampliRAD	Chinook	adult	Dean	Lower Mainstem (adult)	~ N52.818881, W126.943650	2022-07-12	1020	LE	NN	LL	0.685606	No
WSC_DNAA001_G04	WSC_DNAA001	G04	ampliRAD	Chinook	adult	Dean	Lower Mainstem (adult)	~ N52.818881, W126.943650	2023-07-27	737	LE	LE	LE	0.0596356	Yes
WSC_DNAA001_G05	WSC_DNAA001	G05	ampliRAD	Chinook	adult	Dean	Lower Mainstem (adult)	~ N52.818881, W126.943650	2023-06-16	730	LE	LE	LE	0.032557	Yes
WSC_DNAA001_G06	WSC_DNAA001	G06	ampliRAD	Chinook	adult	Dean	Lower Mainstem (adult)	~ N52.818881, W126.943650	2023-08-01	890	LL	LL	LL	0.152642	Yes
WSC_DNAA001_G07	WSC_DNAA001	G07	ampliRAD	Chinook	adult	Dean	Lower Mainstem (adult)	~ N52.818881, W126.943650	2023-07-05	771	LL	LL	LL	0.0605121	Yes
WSC_DNAA001_G08	WSC_DNAA001	G08	ampliRAD	Chinook	juvenile	Dean	Lower Mainstem (juvenile)	N52.821440, W126.822193	2022-08-15	64	LE	LE	LE	0.197846	Yes
WSC_DNAA001_G09	WSC_DNAA001	G09	ampliRAD	Chinook	juvenile	Dean	Takia1	N52.755756, W126.111829	2022-08-16	52	LL	LL	LL	0.193589	Yes
WSC_DNAA001_G10	WSC_DNAA001	G10	ampliRAD	Chinook	juvenile	Dean	Takia2	N52.726380, W126.231389	2022-08-16	71	LE	LE	LE	0.492518	Yes
WSC_DNAA001_G11	WSC_DNAA001	G11	ampliRAD	Chinook	juvenile	Dean	Tahyesco	N52.683852, W126.259448	2022-08-16	36	LE	LE	LE	0.681756	No
WSC_DNAA001_G12	WSC_DNAA001	G12	ampliRAD	Chinook	juvenile	Dean	Tahyesco	N52.683852, W126.259448	2022-08-16	50	LL	LL	LL	0.608502	No
WSC_DNAA001_H01	WSC_DNAA001	H01	ampliRAD	Chinook	adult	Dean	Lower Mainstem (adult)	~ N52.818881, W126.943650	2022-06-24	950	LE	LE	LE	0.682601	No
WSC_DNAA001_H02	WSC_DNAA001	H02	ampliRAD	Chinook	adult	Dean	Lower Mainstem (adult)	~ N52.818881, W126.943650	2022-07-05	910	LL	LL	LL	0.940083	No
WSC_DNAA001_H03	WSC_DNAA001	H03	ampliRAD	Chinook	adult	Dean	Lower Mainstem (adult)	~ N52.818881, W126.943650	2022-07-23	660	LL	LL	LL	0.0373466	Yes
WSC_DNAA001_H04	WSC_DNAA001	H04	ampliRAD	Chinook	adult	Dean	Lower Mainstem (adult)	~ N52.818881, W126.943650	2023-08-04	unknown	LL	LL	LL	0.038724	Yes
WSC_DNAA001_H05	WSC_DNAA001	H05	ampliRAD	Chinook	adult	Dean	Lower Mainstem (adult)	~ N52.818881, W126.943650	2023-06-16	900	LL	LL	LL	0.279802	Yes
WSC_DNAA001_H06	WSC_DNAA001	H06	ampliRAD	Chinook	adult	Dean	Lower Mainstem (adult)	~ N52.818881, W126.943650	2023-07-08	890	LL	LL	LL	0.0617956	Yes
WSC_DNAA001_H07	WSC_DNAA001	H07	ampliRAD	Chinook	juvenile	Dean	Lower Mainstem (juvenile)	N52.821440, W126.822193	2022-08-15	70	LL	LL	LL	0.470918	Yes
WSC_DNAA001_H08	WSC_DNAA001	H08	ampliRAD	Chinook	juvenile	Dean	Lower Mainstem (juvenile)	N52.821440, W126.822193	2022-08-15	62	LE	LE	LE	0.637397	No
WSC_DNAA001_H09	WSC_DNAA001	H09	ampliRAD	Chinook	juvenile	Dean	Takia1	N52.755756, W126.111829	2022-08-16	64	EE	EE	EE	0.641466	No
WSC_DNAA001_H10	WSC_DNAA001	H10	ampliRAD	Chinook	juvenile	Dean	Takia2	N52.726380, W126.231389	2022-08-16	62	EE	EE	EE	0.780084	No
WSC_DNAA001_H11	WSC_DNAA001	H11	ampliRAD	Chinook	juvenile	Dean	Tahyesco	N52.683852, W126.259448	2022-08-16	54	LL	LL	LL	0.869396	No
WSC_DNAA001_H12	WSC_DNAA001	H12	ampliRAD	Chinook	juvenile	Dean	Takia3	N52.747462 W 126.327010	2022-08-16	56	LL	LL	LL	0.770129	No
WSC_DNAA004_A01	WSC_DNAA004	A01	traditional RAD	Chinook	juvenile	Dean	Dean near Takia confluence	--	08/2023 (?)	73	NN	NN	NN	NA	No
WSC_DNAA004_A02	WSC_DNAA004	A02	traditional RAD	Chinook	juvenile	Dean	Dean near Takia confluence	--	08/2023 (?)	65	NN	NN	NN	NA	No
WSC_DNAA004_B01	WSC_DNAA004	B01	traditional RAD	Chinook	juvenile	Dean	Dean near Takia confluence	--	08/2023 (?)	76	NN	NN	NN	NA	No
WSC_DNAA004_B02	WSC_DNAA004	B02	traditional RAD	Chinook	juvenile	Dean	Dean near Takia confluence	--	08/2023 (?)	73	NN	NN	NN	NA	No
WSC_DNAA004_C01	WSC_DNAA004	C01	traditional RAD	Chinook	juvenile	Dean	Dean near Takia confluence	--	08/2023 (?)	85	NN	NN	NN	NA	No
WSC_DNAA004_C02	WSC_DNAA004	C02	traditional RAD	Chinook	juvenile	Dean	Dean mainstem	--	08/2023 (?)	78	NN	NN	NN	NA	No
WSC_DNAA004_D01	WSC_DNAA004	D01	traditional RAD	Chinook	juvenile	Dean	Dean near Takia confluence	--	08/2023 (?)	82	NN	NN	NN	NA	No
WSC_DNAA004_D02	WSC_DNAA004	D02	traditional RAD	Chinook	juvenile	Dean	Dean mainstem	--	08/2023 (?)	75	NN	NN	NN	NA	No
WSC_DNAA004_E01	WSC_DNAA004	E01	traditional RAD	Chinook	juvenile	Dean	Dean near Takia confluence	--	08/2023 (?)	69	NN	NN	NN	NA	No
WSC_DNAA004_E02	WSC_DNAA004	E02	traditional RAD	Chinook	juvenile	Dean	Dean mainstem	--	08/2023 (?)	80	NN	NN	NN	NA	No
WSC_DNAA004_F01	WSC_DNAA004	F01	traditional RAD	Chinook	juvenile	Dean	Dean near Takia confluence	--	08/2023 (?)	82	NN	NN	NN	NA	No
WSC_DNAA004_G01	WSC_DNAA004	G01	traditional RAD	Chinook	juvenile	Dean	Dean near Takia confluence	--	08/2023 (?)	71	NN	NN	NN	NA	No
WSC_DNAA004_H01	WSC_DNAA004	H01	traditional RAD	Chinook	juvenile	Dean	Dean near Takia confluence	--	08/2023 (?)	69	NN	NN	NN	NA	No

## Sheet: Read Count Analysis
all_mapped: Total number of reads that mapped to the reference genome prior to duplicate removal.
target_mapped: Total number of reads that mapped to the target region of the reference genome prior to duplicate removal.
Percent_from_target_region: Percentage of all mapped reads that came from the target region prior to duplicate removal (target_mapped / all_mapped).
AMPLIRAD SAMPLES						TRADITIONAL RAD SAMPLES
Sample_ID	all_mapped	target_mapped	Percent_from_target_region			Sample_ID	all_mapped	target_mapped	Percent_from_target_region
WSC_DNAA001_A01	6942281	4094292	0.589762			WSC_DNAA004_A01	22488	12	0.000533618
WSC_DNAA001_A02	7075046	4003360	0.565842			WSC_DNAA004_A02	49674	4	8.0525e-05
WSC_DNAA001_A03	5916252	2449217	0.413981			WSC_DNAA004_B01	5709	6	0.00105097
WSC_DNAA001_A04	7100716	3634387	0.511834			WSC_DNAA004_B02	2192112	186	8.48497e-05
WSC_DNAA001_A05	3310127	1626785	0.491457			WSC_DNAA004_C01	8486382	505	5.95071e-05
WSC_DNAA001_A06	3843791	2252050	0.585893			WSC_DNAA004_C02	14229	2	0.000140558
WSC_DNAA001_A07	5197485	2744651	0.528073			WSC_DNAA004_D01	8107563	463	5.71072e-05
WSC_DNAA001_A08	5335473	3537467	0.663009			WSC_DNAA004_D02	983439	99	0.000100667
WSC_DNAA001_A09	4211879	2691029	0.638914			WSC_DNAA004_E01	6194613	321	5.18192e-05
WSC_DNAA001_A10	2528861	829522	0.328022			WSC_DNAA004_E02	4874616	245	5.02604e-05
WSC_DNAA001_A11	4117379	2576826	0.625841			WSC_DNAA004_F01	11836782	661	5.58429e-05
WSC_DNAA001_A12	2283297	983771	0.430855			WSC_DNAA004_G01	4487112	300	6.68581e-05
WSC_DNAA001_B01	6261046	3188792	0.509307			WSC_DNAA004_H01	6326890	345	5.45292e-05
WSC_DNAA001_B02	6056249	3779349	0.624041
WSC_DNAA001_B03	8251743	3559864	0.431408			Total Counts:	53581609	3149	5.87702e-05
WSC_DNAA001_B04	7111872	3097668	0.435563			Means:	4.12166e+06	242.231
WSC_DNAA001_B05	6546449	3780401	0.577474
WSC_DNAA001_B06	7737927	4615702	0.596504
WSC_DNAA001_B07	9505495	5440300	0.572332
WSC_DNAA001_B08	9259973	5819104	0.628415
WSC_DNAA001_B09	7257574	4352588	0.59973
WSC_DNAA001_B10	7244742	3316573	0.45779
WSC_DNAA001_B11	10585733	6628087	0.626134
WSC_DNAA001_B12	6575711	1323446	0.201263
WSC_DNAA001_C01	7792973	5020073	0.644179
WSC_DNAA001_C02	7145200	4234830	0.592682
WSC_DNAA001_C03	4211181	2063777	0.490071
WSC_DNAA001_C04	7197657	4745260	0.659278
WSC_DNAA001_C05	8437471	4289472	0.508384
WSC_DNAA001_C06	8840166	5505487	0.622781
WSC_DNAA001_C07	7406888	4356799	0.588209
WSC_DNAA001_C08	10084189	6409053	0.635555
WSC_DNAA001_C09	6417636	3933506	0.612921
WSC_DNAA001_C10	3897884	1938920	0.497429
WSC_DNAA001_C11	5952130	3769205	0.633253
WSC_DNAA001_C12	3692934	1086733	0.294274
WSC_DNAA001_D01	6151921	3546514	0.576489
WSC_DNAA001_D02	1808753	591657	0.327108
WSC_DNAA001_D03	9674498	4018098	0.415329
WSC_DNAA001_D04	9750047	5735445	0.588248
WSC_DNAA001_D05	5456228	3454810	0.633187
WSC_DNAA001_D06	6666647	3354749	0.503214
WSC_DNAA001_D07	10898745	6402568	0.587459
WSC_DNAA001_D08	8280737	5227701	0.631309
WSC_DNAA001_D09	6373159	3900185	0.61197
WSC_DNAA001_D10	5742217	2634520	0.458798
WSC_DNAA001_D11	5730171	3659872	0.638702
WSC_DNAA001_D12	3284570	1508246	0.459191
WSC_DNAA001_E01	4070639	2198438	0.540072
WSC_DNAA001_E02	5258355	2842130	0.540498
WSC_DNAA001_E03	303149	72417	0.238883
WSC_DNAA001_E04	6675070	3664351	0.548961
WSC_DNAA001_E05	6812959	3760165	0.551914
WSC_DNAA001_E06	7265924	3842575	0.528849
WSC_DNAA001_E07	6191114	3110807	0.502463
WSC_DNAA001_E08	4836206	2950355	0.610056
WSC_DNAA001_E09	3828465	2289394	0.597993
WSC_DNAA001_E10	3614243	1712795	0.473901
WSC_DNAA001_E11	3934670	2091160	0.53147
WSC_DNAA001_E12	3031054	828479	0.27333
WSC_DNAA001_F01	7002136	2746082	0.392178
WSC_DNAA001_F02	8401797	5309540	0.631953
WSC_DNAA001_F03	5279884	1922670	0.36415
WSC_DNAA001_F04	7186382	4343871	0.604459
WSC_DNAA001_F05	1452974	894980	0.615964
WSC_DNAA001_F06	6378708	4048241	0.634649
WSC_DNAA001_F07	7659209	4248892	0.554743
WSC_DNAA001_F08	8682340	5439880	0.626545
WSC_DNAA001_F09	8381510	5283945	0.630429
WSC_DNAA001_F10	4942192	2075633	0.419982
WSC_DNAA001_F11	5356309	3353996	0.626177
WSC_DNAA001_F12	510158	57410	0.112534
WSC_DNAA001_G01	6050289	3546501	0.586171
WSC_DNAA001_G02	8888183	4961883	0.558256
WSC_DNAA001_G03	4387694	2313186	0.527199
WSC_DNAA001_G04	7936183	4532583	0.571129
WSC_DNAA001_G05	8673529	3990356	0.460061
WSC_DNAA001_G06	8262783	5297817	0.641166
WSC_DNAA001_G07	7721624	4542990	0.588346
WSC_DNAA001_G08	6981023	4386077	0.628286
WSC_DNAA001_G09	8154907	5059030	0.620366
WSC_DNAA001_G10	4198587	2095685	0.499141
WSC_DNAA001_G11	4969407	3353357	0.6748
WSC_DNAA001_G12	987271	432584	0.438161
WSC_DNAA001_H01	322295	101009	0.313405
WSC_DNAA001_H02	1004956	375524	0.373672
WSC_DNAA001_H03	10704001	1441638	0.134682
WSC_DNAA001_H04	9655745	3703091	0.383512
WSC_DNAA001_H05	5897088	3845706	0.652136
WSC_DNAA001_H06	5991263	3123219	0.521296
WSC_DNAA001_H07	9052427	5751539	0.635359
WSC_DNAA001_H08	5483552	3509958	0.640088
WSC_DNAA001_H09	4071436	2346903	0.576431
WSC_DNAA001_H10	1341757	628626	0.46851
WSC_DNAA001_H11	3902604	2368650	0.606941
WSC_DNAA001_H12	252641	106976	0.423431
Total Counts:	573097795	312615805	0.545484
Means:	5.96977e+06	3.25641e+06

## Sheet: Adult GREB1L Analysis
EE = homozygous early
LE = heterozygous
LL = homozygous late
Samples excluded from analysis are in gray
Sample_ID	Life_stage	Location	NC_056456.1:13466238	NC_056456.1:13466238	NC_056456.1:13466238	Concensus_GREB1L_genotype	Collection_date	Collection_mo-day	Collection_day_number	Season_designation
WSC_DNAA001_E06	adult	Lower Mainstem	EE	EE	EE	EE	2023-06-04	06-04	1	Early_season
WSC_DNAA001_A01	adult	Lower Mainstem	LE	LE	LE	LE	2022-06-09	06-09	6	Early_season
WSC_DNAA001_B01	adult	Lower Mainstem	EE	EE	EE	EE	2022-06-12	06-12	9	Early_season
WSC_DNAA001_C01	adult	Lower Mainstem	LE	LE	LE	LE	2022-06-13	06-13	10	Early_season		Genotype Counts
WSC_DNAA001_D01	adult	Lower Mainstem	LL	LL	LL	LL	2022-06-14	06-14	11	Early_season			Early_season	Late_season
WSC_DNAA001_G05	adult	Lower Mainstem	LE	LE	LE	LE	2023-06-16	06-16	13	Early_season		EE	5	0
WSC_DNAA001_D05	adult	Lower Mainstem	LL	LL	LL	LL	2023-06-16	06-16	13	Early_season		LE	13	4
WSC_DNAA001_H05	adult	Lower Mainstem	LL	LL	LL	LL	2023-06-16	06-16	13	Early_season		LL	13	17
WSC_DNAA001_E01	adult	Lower Mainstem	LE	LE	LE	LE	2022-06-17	06-17	14	Early_season		Total:	31	21
WSC_DNAA001_D06	adult	Lower Mainstem	EE	EE	EE	EE	2023-06-19	06-19	16	Early_season
WSC_DNAA001_F01	adult	Lower Mainstem	LE	LE	LE	LE	2022-06-19	06-19	16	Early_season
WSC_DNAA001_H01	adult	Lower Mainstem	LE	LE	LE	LE	2022-06-24	06-24	21	Early_season		Allele Counts (input for Fisher's Exact Test)
WSC_DNAA001_G01	adult	Lower Mainstem	LL	LL	LL	LL	2022-06-24	06-24	21	Early_season			Early_season	Late_season
WSC_DNAA001_A02	adult	Lower Mainstem	LL	LL	LL	LL	2022-06-25	06-25	22	Early_season		E	23	4
WSC_DNAA001_B02	adult	Lower Mainstem	LL	LL	LL	LL	2022-06-26	06-26	23	Early_season		L	39	38
WSC_DNAA001_F05	adult	Lower Mainstem	LL	LL	LL	LL	2023-06-26	06-26	23	Early_season		Total:	62	42
WSC_DNAA001_C02	adult	Lower Mainstem	EE	EE	EE	EE	2022-06-29	06-29	26	Early_season
WSC_DNAA001_E02	adult	Lower Mainstem	LE	LE	LE	LE	2022-06-29	06-29	26	Early_season
WSC_DNAA001_D02	adult	Lower Mainstem	LE	LE	LE	LE	2022-06-29	06-29	26	Early_season
WSC_DNAA001_F02	adult	Lower Mainstem	LE	LE	LE	LE	2022-07-03	07-03	30	Early_season
WSC_DNAA001_G02	adult	Lower Mainstem	LE	LE	LE	LE	2022-07-04	07-04	31	Early_season
WSC_DNAA001_A06	adult	Lower Mainstem	LE	LE	LE	LE	2023-07-04	07-04	31	Early_season
WSC_DNAA001_E05	adult	Lower Mainstem	LE	LE	LE	LE	2023-07-04	07-04	31	Early_season
WSC_DNAA001_F07	adult	Lower Mainstem	EE	EE	EE	EE	2023-07-05	07-05	32	Early_season
WSC_DNAA001_B03	adult	Lower Mainstem	LE	LE	LE	LE	2022-07-05	07-05	32	Early_season
WSC_DNAA001_H02	adult	Lower Mainstem	LL	LL	LL	LL	2022-07-05	07-05	32	Early_season
WSC_DNAA001_A03	adult	Lower Mainstem	LL	LL	LL	LL	2022-07-05	07-05	32	Early_season
WSC_DNAA001_G07	adult	Lower Mainstem	LL	LL	LL	LL	2023-07-05	07-05	32	Early_season
WSC_DNAA001_C03	adult	Lower Mainstem	LL	LL	LL	LL	2022-07-07	07-07	34	Early_season
WSC_DNAA001_H06	adult	Lower Mainstem	LL	LL	LL	LL	2023-07-08	07-08	35	Early_season
WSC_DNAA001_B07	adult	Lower Mainstem	LL	LL	LL	LL	2023-07-08	07-08	35	Early_season
WSC_DNAA001_D03	adult	Lower Mainstem	LL	LL	LL	LL	2022-07-09	07-09	36	Late_season
WSC_DNAA001_C05	adult	Lower Mainstem	LL	LL	LL	LL	2023-07-09	07-09	36	Late_season
WSC_DNAA001_C06	adult	Lower Mainstem	LE	LE	LE	LE	2023-07-10	07-10	37	Late_season
WSC_DNAA001_B06	adult	Lower Mainstem	LE	LE	LE	LE	2023-07-11	07-11	38	Late_season
WSC_DNAA001_F03	adult	Lower Mainstem	LL	LL	LL	LL	2022-07-11	07-11	38	Late_season
WSC_DNAA001_G03	adult	Lower Mainstem	LE	NN	LL	Ambiguous	2022-07-12	07-12	39	Late_season
WSC_DNAA001_E07	adult	Lower Mainstem	LL	LL	LL	LL	2023-07-14	07-14	41	Late_season
WSC_DNAA001_A07	adult	Lower Mainstem	LL	LL	LL	LL	2023-07-15	07-15	42	Late_season
WSC_DNAA001_F04	adult	Lower Mainstem	LL	LL	LL	LL	2023-07-22	07-22	49	Late_season
WSC_DNAA001_C07	adult	Lower Mainstem	LE	LE	LE	LE	2023-07-23	07-23	50	Late_season
WSC_DNAA001_A04	adult	Lower Mainstem	LL	LL	LL	LL	2022-07-23	07-23	50	Late_season
WSC_DNAA001_H03	adult	Lower Mainstem	LL	LL	LL	LL	2022-07-23	07-23	50	Late_season
WSC_DNAA001_D04	adult	Lower Mainstem	LL	LL	LL	LL	2023-07-23	07-23	50	Late_season
WSC_DNAA001_G04	adult	Lower Mainstem	LE	LE	LE	LE	2023-07-27	07-27	54	Late_season
WSC_DNAA001_F06	adult	Lower Mainstem	LL	LL	LL	LL	2023-07-27	07-27	54	Late_season
WSC_DNAA001_C04	adult	Lower Mainstem	LL	LL	LL	LL	2023-07-31	07-31	58	Late_season
WSC_DNAA001_D07	adult	Lower Mainstem	LL	LL	LL	LL	2023-07-31	07-31	58	Late_season
WSC_DNAA001_G06	adult	Lower Mainstem	LL	LL	LL	LL	2023-08-01	08-01	59	Late_season
WSC_DNAA001_B04	adult	Lower Mainstem	LL	LL	LL	LL	2022-08-02	08-02	60	Late_season
WSC_DNAA001_H04	adult	Lower Mainstem	LL	LL	LL	LL	2023-08-04	08-04	62	Late_season
WSC_DNAA001_A05	adult	Lower Mainstem	LL	LL	LL	LL	2023-08-09	08-09	67	Late_season
WSC_DNAA001_E04	adult	Lower Mainstem	LL	LL	LL	LL	2023-08-12	08-12	70	Late_season
WSC_DNAA001_B05	adult	Lower Mainstem	LE	LE	LE	LE	unknown	unknown	unknown	unknown
WSC_DNAA001_E03	adult	Lower Mainstem	LL	LL	LL	LL	unknown	unknown	unknown	unknown

## Sheet: Juvenile GREB1L Analysis
EE = homozygous early
LE = heterozygous
LL = homozygous late
Sample_ID	Life_stage	Location	Collection_date	NC_056456.1:13466238	NC_056456.1:13466238	NC_056456.1:13466238	Concensus_GREB1L_genotype
WSC_DNAA001_D08	juvenile	Lower Mainstem	2022-08-15	LE	LE	LE	LE
WSC_DNAA001_F08	juvenile	Lower Mainstem	2022-08-15	LE	LE	LE	LE		Genotype Counts
WSC_DNAA001_G08	juvenile	Lower Mainstem	2022-08-15	LE	LE	LE	LE			Lower Mainstem	Tahyesco	Takia 2	Takia 1
WSC_DNAA001_H08	juvenile	Lower Mainstem	2022-08-15	LE	LE	LE	LE		EE	0	0	3	4
WSC_DNAA001_A08	juvenile	Lower Mainstem	2022-08-15	LL	LL	LL	LL		LE	4	3	6	3
WSC_DNAA001_A09	juvenile	Lower Mainstem	2022-08-15	LL	LL	LL	LL		LL	6	7	1	3
WSC_DNAA001_B08	juvenile	Lower Mainstem	2022-08-15	LL	LL	LL	LL
WSC_DNAA001_C08	juvenile	Lower Mainstem	2022-08-15	LL	LL	LL	LL
WSC_DNAA001_E08	juvenile	Lower Mainstem	2022-08-15	LL	LL	LL	LL		Allele Counts (input for Fisher's Exact Tests)
WSC_DNAA001_H07	juvenile	Lower Mainstem	2022-08-15	LL	LL	LL	LL			Lower Mainstem	Tahyesco	Takia 2	Takia 1
WSC_DNAA001_D12	juvenile	Tahyesco	2022-08-16	LE	LE	LE	LE		E	4	3	12	11
WSC_DNAA001_F12	juvenile	Tahyesco	2022-08-16	LE	LE	LE	LE		L	16	17	8	9
WSC_DNAA001_G11	juvenile	Tahyesco	2022-08-16	LE	LE	LE	LE
WSC_DNAA001_A12	juvenile	Tahyesco	2022-08-16	LL	LL	LL	LL
WSC_DNAA001_B12	juvenile	Tahyesco	2022-08-16	LL	LL	LL	LL
WSC_DNAA001_C12	juvenile	Tahyesco	2022-08-16	LL	LL	LL	LL
WSC_DNAA001_E12	juvenile	Tahyesco	2022-08-16	LL	LL	LL	LL
WSC_DNAA001_F11	juvenile	Tahyesco	2022-08-16	LL	LL	LL	LL
WSC_DNAA001_G12	juvenile	Tahyesco	2022-08-16	LL	LL	LL	LL
WSC_DNAA001_H11	juvenile	Tahyesco	2022-08-16	LL	LL	LL	LL
WSC_DNAA001_B09	juvenile	Takia1	2022-08-16	EE	EE	EE	EE
WSC_DNAA001_C09	juvenile	Takia1	2022-08-16	EE	EE	EE	EE
WSC_DNAA001_E09	juvenile	Takia1	2022-08-16	EE	EE	EE	EE
WSC_DNAA001_H09	juvenile	Takia1	2022-08-16	EE	EE	EE	EE
WSC_DNAA001_B10	juvenile	Takia1	2022-08-16	LE	LE	LE	LE
WSC_DNAA001_D09	juvenile	Takia1	2022-08-16	LE	LE	LE	LE
WSC_DNAA001_F09	juvenile	Takia1	2022-08-16	LE	LE	LE	LE
WSC_DNAA001_A10	juvenile	Takia1	2022-08-16	LL	LL	LL	LL
WSC_DNAA001_C10	juvenile	Takia1	2022-08-16	LL	LL	LL	LL
WSC_DNAA001_G09	juvenile	Takia1	2022-08-16	LL	LL	LL	LL
WSC_DNAA001_A11	juvenile	Takia2	2022-08-16	EE	EE	EE	EE
WSC_DNAA001_D10	juvenile	Takia2	2022-08-16	EE	EE	EE	EE
WSC_DNAA001_H10	juvenile	Takia2	2022-08-16	EE	EE	EE	EE
WSC_DNAA001_B11	juvenile	Takia2	2022-08-16	LE	LE	LE	LE
WSC_DNAA001_C11	juvenile	Takia2	2022-08-16	LE	LE	LE	LE
WSC_DNAA001_E10	juvenile	Takia2	2022-08-16	LE	LE	LE	LE
WSC_DNAA001_E11	juvenile	Takia2	2022-08-16	LE	LE	LE	LE
WSC_DNAA001_F10	juvenile	Takia2	2022-08-16	LE	LE	LE	LE
WSC_DNAA001_G10	juvenile	Takia2	2022-08-16	LE	LE	LE	LE
WSC_DNAA001_D11	juvenile	Takia2	2022-08-16	LL	LL	LL	LL
WSC_DNAA001_H12	juvenile	Takia3	2022-08-16	LL	LL	LL	LL
